# Supplementary material for: Novel Ultrasound-Guided Cervical Intervertebral Disc Injection of Platelet-Rich Plasma for Cervicodiscogenic Pain: A Case Report and Technical Note
Source: Healthcare (Basel). 2022 Jul 29;10(8):1427. doi: 10.3390/healthcare10081427 (PMC9408075; doi:10.3390/healthcare10081427)
Supplement: Supplementary file 1 [file healthcare-10-01427-s001.zip]

Archive with 1 entries (1 files):
- healthcare-1845723-supplementary.pdf
